# Supplementary material for: Compound 4f, a novel brain-penetrant reversible monoacylglycerol inhibitor, ameliorates neuroinflammation, neuronal cell loss, and cognitive impairment in mice with kainic acid-induced neurodegeneration
Source: PLoS One. 2024 Nov 21;19(11):e0312090. doi: 10.1371/journal.pone.0312090 (PMC11581214; doi:10.1371/journal.pone.0312090)
Supplement: S3 File — (XLSX) [file pone.0312090.s009.xlsx]

## Sheet: Fig 1B
Plasma
	Concentration (ng/mL)
Time (h)					Mean	SD
0	0	0	0	0	0	0
1	136.1	143.5	122.1	92.1	123.5	22.7
2	64.4	72.7	54.5	56.2	62	8.4
4	22.8	20	24	18.5	21.3	2.5
8	27.6	29.3	3.7	6.5	16.8	13.5
24	1.6	1.6	1.3	1	1.4	0.3
Brain
	Concentration (ng/g)
Time (h)					Mean	SD
0	0	0	0	0	0	0
1	185.9	172	187.4	173.5	179.7	8.1
2	117.6	121.5	131	131.7	125.5	7
4	104.5	95.1	119.9	89	102.1	13.5
8	117.1	86	83.3	80.9	91.8	17
24	72.2	86.2	71.6	74.8	76.2	6.8

## Sheet: Fig 1C
						Arachidonic acid			2-Arachidonyl glycerol
	Sample ID	Animal	Compound	Dose(mg/kg)	Duration(hr)	Observed conc. (nmol/g)	Ave.	SD	Observed conc. (nmol/g)	Ave.	SD
	1	mouse	0.5% MC	-	0.5	191			7.94
	2	mouse	0.5% MC	-	0.5	175			7.3
	3	mouse	0.5% MC	-	0.5	168			8.38
	4	mouse	0.5% MC	-	0.5	169	175.75	10.6262	7.72	7.835	0.45
	5	mouse	Compound 4f	1	0.25	159			29.8
	6	mouse	Compound 4f	1	0.25	137			40.6
	7	mouse	Compound 4f	1	0.25	108			67.2
	8	mouse	Compound 4f	1	0.25	112	129	23.7627	48.4	46.5	15.7671
	9	mouse	Compound 4f	1	0.5	140			68
	10	mouse	Compound 4f	1	0.5	152			47.5
	11	mouse	Compound 4f	1	0.5	109			74.2
	12	mouse	Compound 4f	1	0.5	136	134.25	18.1544	79	67.175	13.868
	13	mouse	Compound 4f	1	1	102			103
	14	mouse	Compound 4f	1	1	108			89.5
	15	mouse	Compound 4f	1	1	122			105
	16	mouse	Compound 4f	1	1	103	108.75	9.21502	101	99.625	6.94472
	17	mouse	Compound 4f	1	2	121			80.3
	18	mouse	Compound 4f	1	2	138			68.6
	19	mouse	Compound 4f	1	2	149			61.6
	20	mouse	Compound 4f	1	2	141	137.25	11.7863	72.7	70.8	7.8175
	21	mouse	Compound 4f	1	4	173			38.8
	22	mouse	Compound 4f	1	4	159			54.4
	23	mouse	Compound 4f	1	4	139			58.5
	24	mouse	Compound 4f	1	4	137	152	17.1659	46.7	49.6	8.70441
	25	mouse	Compound 4f	1	8	183			25
	26	mouse	Compound 4f	1	8	192			33.7
	27	mouse	Compound 4f	1	8	173			30.1
	28	mouse	Compound 4f	1	8	158	176.5	14.5717	30.9	29.925	3.62802
	29	mouse	Compound 4f	1	24	180			18.1
	30	mouse	Compound 4f	1	24	175			25.6
	31	mouse	Compound 4f	1	24	172			22.7
	32	mouse	Compound 4f	1	24	162	172.25	7.58837	17.1	20.875	3.98361

## Sheet: Fig 1D
	Compound 4f_0 mg/kg
	tissue/plasma concentration ratio (Kp)									tissue/plasma concentration ratio (Kp) of cold tracer
	Tissue				Mean	SD				cortex		hippocampus		brainstem
	plasma	1	1	1	1	0			dose of compound 4f	Mean	SD	Mean	SD	Mean	SD
	cortex	8.82353	10.4118	12	10.41	1.59			vehicle (0 mg/kg)	10.41	1.59	9	1.87	3.29	0.48
	hippocampus	7	9.29412	10.7059	9	1.87			0.1 mg/kg	6.32	0.93	5.42	0.16	0.7	0.05
	brainstem	2.88235	3.17647	3.82353	3.29	0.48			0.3 mg/kg	1.46	0.69	1.79	0.53	0.17	0.15
									1 mg/kg	0.11	0.1	0.15	0.14	0.1	0.08
									3 mg/kg	0.1	0.08	0.13	0.02	0.1	0.09
	Compound 4f_0.1 mg/kg								10 mg/kg	0.04	0.07	0.13	0.01	0.09	0.08
	tissue/plasma concentration ratio (Kp)								n=3
	Tissue				Mean	SD
	plasma	1	1	1	1	0
	cortex	5.39286	7.26087	6.30769	6.32	0.93
	hippocampus	5.35714	5.6087	5.30769	5.42	0.16				Target occupancy of compound 4f (%)
	brainstem	0.642857	0.73913	0.730769	0.7	0.05				cortex		hippocampus		brainstem
									dose of compound 4f	Mean		Mean		Mean
									vehicle (0 mg/kg)	0		0		0
	Compound 4f_0.3 mg/kg								0.1 mg/kg	39.4407		40.3608		80.9375
	tissue/plasma concentration ratio (Kp)								0.3 mg/kg	86.3067		81.2852		97.5
	Tissue				Mean	SD			1 mg/kg	99.325		99.7745		99.6875
	plasma	1	1	1	1	0			3 mg/kg	99.4214		100		99.6875
	cortex	1.125	1	2.26087	1.46	0.69			10 mg/kg	100		100		100
	hippocampus	1.41667	1.55556	2.3913	1.79	0.53			n=3
	brainstem	0.25	0	0.26087	0.17	0.15
	Compound 4f_1 mg/kg
	tissue/plasma concentration ratio (Kp)
	Tissue				Mean	SD
	plasma	1	1	1	1	0
	cortex	0.171429	0.171429	0	0.11	0.1
	hippocampus	0.2	0.257143	0	0.15	0.14
	brainstem	0.142857	0.142857	0	0.1	0.08
	Compound 4f_3 mg/kg
	tissue/plasma concentration ratio (Kp)
	Tissue				Mean	SD
	plasma	1	1	1	1	0
	cortex	0.128205	0	0.157895	0.1	0.08
	hippocampus	0.128205	0.116279	0.157895	0.13	0.02
	brainstem	0	0.139535	0.157895	0.1	0.09
	Compound 4f_10 mg/kg
	tissue/plasma concentration ratio (Kp)
	Tissue				Mean	SD
	plasma	1	1	1	1	0
	cortex	0	0	0.128205	0.04	0.07
	hippocampus	0.119048	0.138889	0.128205	0.13	0.01
	brainstem	0.119048	0	0.153846	0.09	0.08

## Sheet: Fig 1E and 1F
				Arachidonic acid			2-Arachidonyl glycerol
	Sample ID	Compound	Dose(mg/kg)	Observed conc. (nmol/g)	Ave.	SD	Observed conc. (nmol/g)	Ave.	SD
	1	0.5% MC	-	219.073			10.03
	2	0.5% MC	-	209.244			9.215
	3	0.5% MC	-	209.575	212.631	5.58168	9.462	9.569	0.417903
	4	Compound 4f	0.1	203.797			19.826
	5	Compound 4f	0.1	217.431			17.711
	6	Compound 4f	0.1	191.906	204.378	12.7724	12.632	16.723	3.69737
	7	Compound 4f	0.3	178.577			54.248
	8	Compound 4f	0.3	162.902			64.548
	9	Compound 4f	0.3	152.671	164.717	13.048	60.891	59.8957	5.22164
	10	Compound 4f	1	98.834			125.893
	11	Compound 4f	1	95.601			116.547
	12	Compound 4f	1	98.042	97.4923	1.68513	109.404	117.281	8.26899
	13	Compound 4f	3	54.546			116.055
	14	Compound 4f	3	62.755			130.95
	15	Compound 4f	3	64.881	60.7273	5.45771	148.247	131.751	16.1109
	16	Compound 4f	10	49.152			145.547
	17	Compound 4f	10	44.098			124.092
	18	Compound 4f	10	38.454	43.9013	5.35171	116.161	128.6	15.2028

## Sheet: Fig 2A
	TNF-alpha
						TNF-alpha		Gapdh
	Group	KA	Compound	Dose	Animal	Well	Ct	Well	Ct	dCt	dCt_MEAN	ddCt	ddCt_MEAN			TNF-alpha
	ID										Mean/SEM	TNF-alpha	Mean/SEM	2^(-ddCt)			Saline	KA
	A	Saline	Vehicle		1	C15	33.002	O15	17.923	15.227	16.484	-1.257	-7.10543e-16	1				Compound 4f	Compound 4f	Compound 4f	Compound 4f
						C16	33.328	O16	17.953		0.449627		0.449627			mg/kg	vehicle	vehicle	0.1	0.3	1
	A				2	C17	34.769	O17	17.228	17.4865		1.0025				MEAN	1	45.1824	18.8903	7.97819	4.56345
						C18	34.707	O18	17.275							SEM	0.365687	9.91361	12.6547	4.06044	3.61099
	A				3	C19	32.92	O19	17.141	15.686		-0.798
						C20	32.816	O20	17.223
	A				4	C21	33.967	O21	17.296	16.6445		0.1605
						C22	33.924	O22	17.306
	A				5	C23	34.498	O23	17.014	17.376		0.892
						C24	34.376	O24	17.108
	B	KA	Vehicle		1	A1	28.5	M1	17.326	11.1545	10.9863	-5.3295	-5.49769	45.1824
						A2	28.547	M2	17.412		0.286187		0.286187
	B				2	A3	28.142	M3	17.275	10.815		-5.669
						A4	28.038	M4	17.275
	B				3	A5	29.029	M5	17.173	11.828		-4.656
						A6	29.024	M6	17.224
	B				4	A7	28.031	M7	17.327	10.6615		-5.8225
						A8	28.022	M8	17.403
	B				5	B7	28.065	N7	17.78	10.303		-6.181
						B8	28.063	N8	17.742
	B				6	B9	29.943	N9	17.443	12.512		-3.972
						B10	29.846	N10	17.322
	B				7	B11	27.557	N11	17.254	10.288		-6.196
						B12	27.598	N12	17.325
	B				8	B13	27.774	N13	17.38	10.3285		-6.1555
						B14	27.764	N14	17.501
	C	KA	Compound 4f	0.1	1	A9	29.112	M9	17.33	11.834	12.2444	-4.65	-4.23957	18.8903
						A10	29.197	M10	17.311		0.739765		0.739765
	C				2	A11	27.989	M11	17.514	10.4625		-6.0215
						A12	27.969	M12	17.519
	C				3	A13	28.656	M13	17.485	11.1095		-5.3745
						A14	28.527	M14	17.479
	C				4	B15	33.47	N15	17.164	16.362		-0.121999
						B16	33.664	N16	17.246
	C				5	B17	28.471	N17	17.125	11.2985		-5.1855
						B18	28.355	N18	17.104
	C				6	B19	28.895	N19	17.046	11.8265		-4.6575
						B20	28.856	N20	17.052
	C				7	B21	29.809	N21	16.984	12.818		-3.666
						B22	29.821	N22	17.01
	D	KA	Compound 4f	0.3	1	A15	33.699	M15	17.682	15.846	13.4879	-0.637998	-2.99606	7.97819
						A16	33.395	M16	17.72		0.593538		0.593538
	D				2	A17	29.059	M17	16.893	12.1225		-4.3615
						A18	29.117	M18	17.038
	D				3	A19	29.973	M19	16.958	13.0145		-3.4695
						A20	29.995	M20	16.981
	D				4	A21	30.875	M21	17.086	13.866		-2.618
						A22	30.976	M22	17.033
	D				5	B23	29.339	N23	17.154	12.1605		-4.3235
						B24	29.257	N24	17.121
	D				6	C1	29.207	O1	16.648	12.511		-3.973
						C2	29.277	O2	16.814
	D				7	C3	29.151	O3	16.95	12.163		-4.321
						C4	29.065	O4	16.94
	D				8	C5	33.431	O5	17.149	16.22		-0.264
						C6	33.27	O6	17.112
	E	KA	Compound 4f	1	1	A23	33.59	M23	16.865	16.6955	14.2939	0.2115	-2.19013	4.56345
						A24	33.527	M24	16.861		0.840994		0.840994
	E				2	B1	28.977	N1	17.057	11.8505		-4.6335
						B2	29.173	N2	17.392
	E				3	B3	33.215	N3	17.257	15.999		-0.485
						B4	33.285	N4	17.245
	E				4	B5	29.452	N5	17.426	12.04		-4.444
						B6	29.421	N6	17.367
	E				5	C7	33.968	O7	17.154	16.6765		0.192499
						C8	33.757	O8	17.218
	E				6	C9	33.802	O9	17.383	16.2755		-0.208501
						C10	33.599	O10	17.467
	E				7	C11	30.905	O11	17.231	13.6635		-2.8205
						C12	30.946	O12	17.293
	E				8	C13	28.364	O13	17.242	11.1505		-5.3335
						C14	28.467	O14	17.288
	IL-1beta
						IL-1beta		Gapdh
	Group	KA	Compound	Dose	Animal	Well	Ct	Well	Ct	dCt	dCt_MEAN	ddCt	ddCt_MEAN			IL-1beta
	ID										Mean/SEM	IL-1beta	Mean/SEM	2^(-ddCt)			Saline	KA
	A	Saline	Vehicle		1	F15	35.43	O15	17.923	17.5885	17.9875	-0.398999	-7.10543e-16	1				Compound 4f	Compound 4f	Compound 4f	Compound 4f
						F16	35.623	O16	17.953		0.334151		0.334151			mg/kg	vehicle	vehicle	0.1	0.3	1
	A				2	F17	35.928	O17	17.228	18.561		0.5735				MEAN	1	18.7873	8.70508	7.39667	5.36773
						F18	35.697	O18	17.275							SEM	0.260635	3.79704	2.91369	1.7656	3.25182
	A				3	F19	33.93	O19	17.141	16.9065		-1.081
						F20	34.247	O20	17.223
	A				4	F21	35.37	O21	17.296	18.153		0.165499
						F22	35.538	O22	17.306
	A				5	F23	35.959	O23	17.014	18.7285		0.740999
						F24	35.62	O24	17.108
	B	KA	Vehicle		1	D1	31.396	M1	17.326	13.975	13.7558	-4.0125	-4.23169	18.7873
						D2	31.292	M2	17.412		0.265565		0.265565
	B				2	D3	30.757	M3	17.275	13.5		-4.4875
						D4	30.793	M4	17.275
	B				3	D5	31.723	M5	17.173	14.5335		-3.454
						D6	31.741	M6	17.224
	B				4	D7	31.489	M7	17.327	14.1815		-3.806
						D8	31.604	M8	17.403
	B				5	E7	30.071	N7	17.78	12.294		-5.6935
						E8	30.039	N8	17.742
	B				6	E9	32.05	N9	17.443	14.595		-3.3925
						E10	31.905	N10	17.322
	B				7	E11	30.929	N11	17.254	13.658		-4.3295
						E12	30.966	N12	17.325
	B				8	E13	30.717	N13	17.38	13.3095		-4.678
						E14	30.783	N14	17.501
	C	KA	Compound 4f	0.1	1	D9	31.766	M9	17.33	14.366	14.8656	-3.6215	-3.12186	8.70508
						D10	31.607	M10	17.311		0.416528		0.416528
	C				2	D11	31.649	M11	17.514	14.099		-3.8885
						D12	31.582	M12	17.519
	C				3	D13	31.33	M13	17.485	13.7475		-4.24
						D14	31.129	M14	17.479
	C				4	E15	34.262	N15	17.164	16.947		-1.0405
						E16	34.042	N16	17.246
	C				5	E17	31.52	N17	17.125	14.413		-3.5745
						E18	31.535	N18	17.104
	C				6	E19	31.883	N19	17.046	14.8095		-3.178
						E20	31.834	N20	17.052
	C				7	E21	32.699	N21	16.984	15.6775		-2.31
						E22	32.65	N22	17.01
	D	KA	Compound 4f	0.3	1	D15	34.076	M15	17.682	16.408	15.1006	-1.5795	-2.88687	7.39667
						D16	34.142	M16	17.72		0.30883		0.30883
	D				2	D17	31.625	M17	16.893	14.614		-3.3735
						D18	31.534	M18	17.038
	D				3	D19	32.009	M19	16.958	15.0825		-2.905
						D20	32.095	M20	16.981
	D				4	D21	32.216	M21	17.086	15.1385		-2.849
						D22	32.18	M22	17.033
	D				5	E23	31.499	N23	17.154	14.347		-3.6405
						E24	31.47	N24	17.121
	D				6	F1	31.198	O1	16.648	14.4505		-3.537
						F2	31.165	O2	16.814
	D				7	F3	31.29	O3	16.95	14.323		-3.6645
						F4	31.246	O4	16.94
	D				8	F5	33.456	O5	17.149	16.4415		-1.546
						F6	33.688	O6	17.112
	E	KA	Compound 4f	1	1	D23	34.269	M23	16.865	17.401	15.5632	-0.5865	-2.42431	5.36773
						D24	34.259	M24	16.861		0.683301		0.683301
	E				2	E1	31.325	N1	17.057	14.112		-3.8755
						E2	31.348	N2	17.392
	E				3	E3	33.953	N3	17.257	16.746		-1.2415
						E4	34.041	N4	17.245
	E				4	E5	30.025	N5	17.426	12.607		-5.3805
						E6	29.982	N6	17.367
	E				5	F7	34.876	O7	17.154	17.7365		-0.250999
						F8	34.969	O8	17.218
	E				6	F9	34.548	O9	17.383	17.0605		-0.926999
						F10	34.423	O10	17.467
	E				7	F11	32.36	O11	17.231	15.111		-2.8765
						F12	32.386	O12	17.293
	E				8	F13	31.057	O13	17.242	13.7315		-4.256
						F14	30.936	O14	17.288
	IL-6
						IL-6		Gapdh
	Group	KA	Compound	Dose	Animal	Well	Ct	Well	Ct	dCt	dCt_MEAN	ddCt	ddCt_MEAN			IL-6
	ID										Mean/SEM	IL-6	Mean/SEM	2^(-ddCt)			Saline	KA
	A	Saline	Vehicle		1	L15	39.84	O15	17.923	21.4265	20.6246	0.8019	-7.10543e-16	1				Compound 4f	Compound 4f	Compound 4f	Compound 4f
						L16	38.889	O16	17.953		0.435495		0.435495			mg/kg	vehicle	vehicle	0.1	0.3	1
	A				2	L17	Undetermined	O17	17.228	21.8745		1.2499				MEAN	1	27.9151	16.1332	4.67908	3.03809
						L18	39.126	O18	17.275							SEM	0.352375	8.53077	10.7881	3.23834	2.40002
	A				3	L19	Undetermined	O19	17.141	20.062		-0.562601
						L20	37.244	O20	17.223
	A				4	L21	36.896	O21	17.296	19.595		-1.0296
						L22	Undetermined	O22	17.306
	A				5	L23	Undetermined	O23	17.014	20.165		-0.459598
						L24	37.226	O24	17.108
	B	KA	Vehicle		1	J1	32.207	M1	17.326	15.183	15.8216	-5.4416	-4.80298	27.9151
						J2	32.897	M2	17.412		0.384709		0.384709
	B				2	J3	33.572	M3	17.275	16.558		-4.0666
						J4	34.094	M4	17.275
	B				3	J5	34.085	M5	17.173	17.2045		-3.4201
						J6	34.721	M6	17.224
	B				4	J7	32.987	M7	17.327	15.568		-5.0566
						J8	32.879	M8	17.403
	B				5	K7	31.459	N7	17.78	13.6835		-6.9411
						K8	31.43	N8	17.742
	B				6	K9	34.213	N9	17.443	16.5765		-4.0481
						K10	33.705	N10	17.322
	B				7	K11	33.142	N11	17.254	15.5775		-5.0471
						K12	32.592	N12	17.325
	B				8	K13	33.486	N13	17.38	16.222		-4.4026
						K14	33.839	N14	17.501
	C	KA	Compound 4f	0.1	1	J9	33.677	M9	17.33	16.2085	16.6126	-4.4161	-4.01196	16.1332
						J10	33.381	M10	17.311		0.738718		0.738718
	C				2	J11	31.447	M11	17.514	14.0775		-6.5471
						J12	31.741	M12	17.519
	C				3	J13	32.673	M13	17.485	15.272		-5.3526
						J14	32.835	M14	17.479
	C				4	K15	38.037	N15	17.164	20.39		-0.234601
						K16	37.153	N16	17.246
	C				5	K17	33.448	N17	17.125	16.436		-4.1886
						K18	33.653	N18	17.104
	C				6	K19	34.074	N19	17.046	16.981		-3.6436
						K20	33.986	N20	17.052
	C				7	K21	34.147	N21	16.984	16.9235		-3.7011
						K22	33.694	N22	17.01
	D	KA	Compound 4f	0.3	1	J15	39.059	M15	17.682	20.8435	18.3984	0.218899	-2.22623	4.67908
						J16	38.03	M16	17.72		0.758805		0.758805
	D				2	J17	33.592	M17	16.893	16.5025		-4.1221
						J18	33.344	M18	17.038
	D				3	J19	35.787	M19	16.958	18.4225		-2.2021
						J20	34.997	M20	16.981
	D				4	J21	35.449	M21	17.086	18.2615		-2.3631
						J22	35.193	M22	17.033
	D				5	K23	34.192	N23	17.154	17.1845		-3.4401
						K24	34.452	N24	17.121
	D				6	L1	33.882	O1	16.648	17.3265		-3.2981
						L2	34.233	O2	16.814
	D				7	L3	33.112	O3	16.95	16.2965		-4.3281
						L4	33.371	O4	16.94
	D				8	L5	39.48	O5	17.149	22.3495		1.7249
						L6	Undetermined	O6	17.112
	E	KA	Compound 4f	1	1	J23	38.475	M23	16.865	21.75	19.0214	1.1254	-1.60316	3.03809
						J24	38.751	M24	16.861		0.839941		0.839941
	E				2	K1	34.44	N1	17.057	17.5645		-3.0601
						K2	35.138	N2	17.392
	E				3	K3	36.953	N3	17.257	19.965		-0.659601
						K4	37.479	N4	17.245
	E				4	K5	33.191	N5	17.426	15.813		-4.8116
						K6	33.228	N6	17.367
	E				5	L7	37.003	O7	17.154	20.905		0.2804
						L8	39.179	O8	17.218
	E				6	L9	38.208	O9	17.383	20.687		0.0624001
						L10	38.016	O10	17.467
	E				7	L11	36.097	O11	17.231	19.8845		-0.740101
						L12	38.196	O12	17.293
	E				8	L13	33.099	O13	17.242	15.6025		-5.0221
						L14	32.636	O14	17.288

## Sheet: Fig 2B
	KA/saline	Compound	Dose (mg/kg)	Animal	Conc. ng/g tissue	MEAD/SEM (ng/g)
	Saline	Vehicle	-	1	0	0
				2	0	0
				3	0
				4	0
				5	0
	KA	Vehicle	-	1	3.91221	3.791
				2	3.00884	0.508619
				3	2.01111
				4	5.12831
				5	6.27783
				6	2.15183
				7	3.92374
				8	3.9141
	KA	Compound 4f	0.1	1	4.36207	3.41525
				2	3.87	0.514775
				3	4.47644
				4	0.486052
				5	3.95096
				6	3.50458
				7	3.25666
	KA	Compound 4f	0.3	1	0.186611	1.65082
				2	2.82015	0.381859
				3	1.87874
				4	1.17597
				5	2.55813
				6	2.25713
				7	2.32979
				8	0
	KA	Compound 4f	1	1	0	1.33448
				2	2.1524	0.519367
				3	0.219263
				4	3.0442
				5	0
				6	0.34962
				7	1.18512
				8	3.72525
	In case of below limit of detection method, zero was added.

## Sheet: Fig 3A
NeuN_CA1
	Saline/Vehicle			KA/Vehicle			KA/Compound 4f_0.3 mg/kg			KA/Compound 4f_1 mg/kg
	Animal	% of Saline/Vehicle (area)		Animal	% of Saline/Vehicle (area)		Animal	% of Saline/Vehicle (area)		Animal	% of Saline/Vehicle (area)
	1	93.0451		1	31.7782		1	54.7381		1	94.0328
	2	102.745		2	10.1858		2	22.0279		2	90.5835
	3	92.4677		3	70.845		3	25.5178		3	88.9019
	4	97.2187		4	82.525		4	98.7585		4	95.1775
	5	99.0675		5	16.6438		5	108.458		5	47.338
	6	105.622		6	35.0958		6	84.5206		6	96.54
	7	104.902		7	29.1089		7	101.919		7	100.673
	8	101.099		8	16.507		8	100.481		8	109.724
	9	103.834		9	88.7297		9	106.67		9	107.744
	MEAN	100		MEAN	42.3799		MEAN	78.1212		MEAN	92.3017
	SEM	1.63633		SEM	10.0554		SEM	11.6242		SEM	6.09823
NeuN_CA3
	Saline/Vehicle			KA/Vehicle			KA/Compound 4f_0.3 mg/kg			KA/Compound 4f_1 mg/kg
	Animal	% of Saline/Vehicle (area)		Animal	% of Saline/Vehicle (area)		Animal	% of Saline/Vehicle (area)		Animal	% of Saline/Vehicle (area)
	1	101.578		1	73.7208		1	75.1607		1	72.722
	2	90.8666		2	37.49		2	65.2091		2	87.769
	3	107.524		3	88.1887		3	40.2635		3	76.6909
	4	90.5053		4	80.7077		4	65.326		4	85.038
	5	102.938		5	47.0538		5	94.7346		5	63.6682
	6	100.978		6	68.4661		6	75.623		6	74.7729
	7	100.313		7	61.8352		7	74.656		7	98.0022
	8	95.5741		8	67.0315		8	65.4641		8	98.4167
	9	109.723		9	48.9613		9	77.7642		9	64.2739
	MEAN	100		MEAN	63.7172		MEAN	70.4668		MEAN	80.1504
	SEM	2.2251		SEM	5.53769		SEM	4.85867		SEM	4.33664

## Sheet: Fig 3B
TUNEL
	KA/saline	Compound	animal	TUNEL (Cell Number)
	Saline	Vehicle	1	144
			2	10
			3	17
			4	26
			5	27
			6	9
			7	18
			8	13
			9	14
	KA	Vehicle	1	140
			2	1362
			3	9
			4	36
			5	515
			6	312
			7	212
			8	328
			9	541
	KA	Compound 4f_0.3 mg/kg	1	172
			2	318
			3	610
			4	59
			5	14
			6	22
			7	36
			8	95
			9	93
	KA	Compound 4f_0.3 mg/kg	1	75
			2	33
			3	53
			4	44
			5	140
			6	8
			7	34
			8	40
			9	65

## Sheet: Fig 4A
Duration
	Sham/Vehicle		KA/Vehicle		KA/Compound 4f_1mg/kg
Animal	Familiar	Novel	Familiar	Novel	Familiar	Novel
1	4.478	5.178	1.246	3.815	2.817	6.442
2	2.95	5.752	3.223	1.931	11.737	10.905
3	3.802	7.292	8.15	7.822	8.849	4.769
4	2.196	8.813	0.844	0.856	4.937	7.961
5	4.505	6.652	5.806	2.488	6.051	8.05
6	5.184	15.347	9.482	9.414	2.65	2.109
7	2.172	7.183	13.826	14.143	15.257	9.451
8	4.212	7.936	10.228	12.373	5.321	8.439
9	4.465	12.99	1.77	1.687	2.674	10.584
10	3.869	10.249	5.103	4.246	2.202	6.093
11	2.432	4.769	1.148	0.755	6.948	9.63
12	4.197	8.234	0.641	0.698	0.212	0.323
13	7.766	12.236	4.248	11.021	0.798	3.675
14	4.134	7.528	2.702	1.585	7.579	16.474
15	2.49	4.044	8.399	4.207	3.525	7.523
16	6.05	9.14	1.425	1.239	3.39	6.834
17	4.09	10.445	6.637	0.465	2.126	1.829
18	3.291	13.503	2.294	2.77	2.035	2.891
19	3.243	11.739	4.998	2.743	7.132	13.335
20	5.909	9.372	0.992	0.805	4.157	8.612
21			1.985	2.791	2.984	3.327
22			1.659	2.222	5.172	8.211
23			6.199	12.568	6.081	16.316
24			3.606	10.446	7.947	13.646
25			8.886	13.097	4.453	9.29
26			4.346	4.793	4.926	12.064
27			8.932	8.802	3.366	10.671
28			5.716	12.915	6.69	11.229
MEAN	4.07175	8.9201	4.80325	5.45346	5.072	8.23868
SEM	0.315007	0.690931	0.655657	0.887285	0.617087	0.790486

## Sheet: Fig 4B
NDI
Animal	Sham/Vehicle	KA/Vehicle	KA/Compound 4f_1mg/kg
1	53.6247	75.3804	69.5755
2	66.0997	37.466	48.1627
3	65.7292	48.9732	35.0198
4	80.0527	50.3529	61.7227
5	59.6218	29.9976	57.0881
6	74.7504	49.8201	44.316
7	76.7825	50.5667	38.2508
8	65.3276	54.7454	61.3299
9	74.4199	48.7995	79.831
10	72.5953	45.4166	73.4539
11	66.2269	39.6742	58.089
12	66.2376	52.1285	60.3738
13	61.1739	72.1789	82.1596
14	64.5515	36.9722	68.4904
15	61.8916	33.373	68.0938
16	60.1712	46.509	66.8427
17	71.861	6.54745	46.2453
18	80.4037	54.6998	58.6886
19	78.354	35.4347	65.1537
20	61.3311	44.7969	67.4446
21		58.438	52.7175
22		57.2533	61.354
23		66.9686	72.849
24		74.3382	63.1964
25		59.5779	67.598
26		52.4456	71.0065
27		49.6335	76.0205
28		69.32	62.6653
MEAN	68.0603	50.0646	62.0621
SEM	1.70661	2.8016	2.20276

[truncated: 8 more sheets: Fig 5A, Fig 5B, Fig 6_KA vs saline_down, Fig 6_KA vs saline_up, Fig 6_comp 4f vs KA_down, Fig 6_comp 4f vs KA_up, S1 Fig, S3 Fig]
